# Supplementary material for: Interaction Network Construction and Functional Analysis of the Plasma Membrane H+-ATPase in Bangia fuscopurpurea (Rhodophyta)
Source: Int J Mol Sci. 2023 Apr 21;24(8):7644. doi: 10.3390/ijms24087644 (PMC10142769; doi:10.3390/ijms24087644)
Supplement: Supplementary file 1 [file ijms-24-07644-s001.zip]

Archive with 1 entries (1 files):
- ijms-2248020-supplementary.pdf
